# Supplementary material for: Monitoring environmental impacts of a designated aquaculture area in the Karaburun Peninsula using Google Earth Engine
Source: PeerJ. 2026 Feb 23;14:e20873. doi: 10.7717/peerj.20873 (PMC12939785; doi:10.7717/peerj.20873)
Supplement: Supplemental Information 1 [file peerj-14-20873-s001.csv]

Column1	Column2	Column3	Column4	Column5	Column6	Column7	Column8	Column9	Column10	Column11	Column12	Column13
system:index	area_type	chlor_a_mg_per_m3	date_string	image_count	nflh_mw_per_cm2_per_um_per_sr	par_image_count	par_mol_per_m2_per_day	poc_mg_per_m3	season	sst_celsius	year	.geo
3	Aquaculture	0.17524963752789935	2002_Autumn	91	0.006075555458664894	91	68.66813151041667	52.100335554643124	Autumn	21.310374404444833	2002	{"type":"MultiPoint","coordinates":[]}
2	Aquaculture	0.11910993605852127	2002_Summer	52	-0.014569999650120735	59	140.04178365071616	36.14285659790039	Summer	24.563309929587625	2002	{"type":"MultiPoint","coordinates":[]}
7	Aquaculture	0.16948376595973969	2003_Autumn	91	0.01086045429110527	91	72.9472630818685	52.28888702392578	Autumn	20.294896732677113	2003	{"type":"MultiPoint","coordinates":[]}
5	Aquaculture	0.2097653575015791	2003_Spring	92	-0.016015000641345978	92	101.91024780273438	63.15050552830553	Spring	16.340683156793773	2003	{"type":"MultiPoint","coordinates":[]}
6	Aquaculture	0.13129028903715537	2003_Summer	92	-0.01605749875307083	92	149.03965759277344	38.306819222190164	Summer	22.8079860571659	2003	{"type":"MultiPoint","coordinates":[]}
4	Aquaculture	0.2893000841140747	2003_Winter	90	0.05901166796684265	90	31.612354278564453	82.6500015258789	Winter	16.183052091887507	2003	{"type":"MultiPoint","coordinates":[]}
11	Aquaculture	0.16086548566818237	2004_Autumn	91	0.010490832850337029	91	75.66312154134114	46.61111068725586	Autumn	20.75635748198538	2004	{"type":"MultiPoint","coordinates":[]}
9	Aquaculture	0.1918950229883194	2004_Spring	92	0.02061999961733818	92	105.7265141805013	60.327274322509766	Spring	16.387903329097863	2004	{"type":"MultiPoint","coordinates":[]}
10	Aquaculture	0.13083238899707794	2004_Summer	92	0.0016083336668089032	92	148.30198669433594	36.813331604003906	Summer	22.81101001392711	2004	{"type":"MultiPoint","coordinates":[]}
8	Aquaculture	0.2386083137808424	2004_Winter	91	0.028365590016950253	91	34.81329345703125	70.1865294485381	Winter	16.029368949658945	2004	{"type":"MultiPoint","coordinates":[]}
15	Aquaculture	0.18414224684238434	2005_Autumn	91	0.018707500770688057	91	72.70980580647786	54.443477630615234	Autumn	19.48265555410674	2005	{"type":"MultiPoint","coordinates":[]}
13	Aquaculture	0.20234631995360056	2005_Spring	92	0.009579444579272107	92	104.05178578694661	61.26997294570461	Spring	16.516871712424543	2005	{"type":"MultiPoint","coordinates":[]}
14	Aquaculture	0.11923527175729924	2005_Summer	92	-0.0075149997137486935	92	147.37411499023438	35.82651542894768	Summer	23.093060464570016	2005	{"type":"MultiPoint","coordinates":[]}
12	Aquaculture	0.2938501238822937	2005_Winter	90	0.032084375619888306	90	36.433092753092446	83.71111297607422	Winter	16.473615299571644	2005	{"type":"MultiPoint","coordinates":[]}
19	Aquaculture	0.20136255025863647	2006_Autumn	91	0.026853332296013832	91	70.40322875976562	59.25555419921875	Autumn	20.17622936133183	2006	{"type":"MultiPoint","coordinates":[]}
17	Aquaculture	0.2320259746276971	2006_Spring	92	3.900000301655382E-4	92	104.94132995605469	66.96709973884353	Spring	16.400431372902613	2006	{"type":"MultiPoint","coordinates":[]}
18	Aquaculture	0.13857413828372955	2006_Summer	92	0.0035987498704344034	92	146.89286295572919	41.79999923706055	Summer	21.71428663080389	2006	{"type":"MultiPoint","coordinates":[]}
16	Aquaculture	0.24976173043251038	2006_Winter	90	0.044274285435676575	90	36.37124888102213	71.4000015258789	Winter	14.862285903005892	2006	{"type":"MultiPoint","coordinates":[]}
23	Aquaculture	0.17800025641918182	2007_Autumn	91	0.008985624648630619	91	69.21995290120442	51.92856979370117	Autumn	21.39080955042984	2007	{"type":"MultiPoint","coordinates":[]}
21	Aquaculture	0.20945980241804413	2007_Spring	92	0.006311666686087847	91	108.48225402832031	64.24242331764916	Spring	16.037168965195164	2007	{"type":"MultiPoint","coordinates":[]}
22	Aquaculture	0.1389488392707073	2007_Summer	92	-0.0026700000744313	92	145.90681966145834	42.74949518839518	Summer	23.267634998668328	2007	{"type":"MultiPoint","coordinates":[]}
20	Aquaculture	0.26622851509036444	2007_Winter	90	0.03168803103493922	90	41.89325968424479	77.64090821237275	Winter	15.901362274632309	2007	{"type":"MultiPoint","coordinates":[]}
27	Aquaculture	0.1785620003938675	2008_Autumn	91	0.0279158316552639	91	69.36837768554688	52.599998474121094	Autumn	20.974139936042558	2008	{"type":"MultiPoint","coordinates":[]}
25	Aquaculture	0.21796658635139465	2008_Spring	92	0.03934124857187271	92	100.87699381510417	60.41999816894531	Spring	17.016500588619348	2008	{"type":"MultiPoint","coordinates":[]}
26	Aquaculture	0.12911291420459747	2008_Summer	92	-0.021369999274611473	92	146.8786417643229	40.970001220703125	Summer	22.4416266932632	2008	{"type":"MultiPoint","coordinates":[]}
24	Aquaculture	0.26515671972072485	2008_Winter	91	0.05308346077799797	91	42.404541015625	76.67802822228633	Winter	16.150544426657937	2008	{"type":"MultiPoint","coordinates":[]}
31	Aquaculture	0.18413054943084717	2009_Autumn	91	-0.00881833303719759	91	71.87540435791016	55.79999923706055	Autumn	20.59164469169848	2009	{"type":"MultiPoint","coordinates":[]}
29	Aquaculture	0.17183849215507507	2009_Spring	92	0.012714999727904797	92	98.58981068929037	47.5	Spring	17.172338196725555	2009	{"type":"MultiPoint","coordinates":[]}
30	Aquaculture	0.1328781098127365	2009_Summer	92	-0.002584999892860651	92	147.09022013346353	37.70000076293945	Summer	22.505414442582566	2009	{"type":"MultiPoint","coordinates":[]}
28	Aquaculture	0.23521439731121063	2009_Winter	90	0.008311999961733818	90	33.9037119547526	68.87999725341797	Winter	15.996965784015076	2009	{"type":"MultiPoint","coordinates":[]}
35	Aquaculture	0.22128696739673615	2010_Autumn	91	0.003407499985769391	91	70.58694458007812	68.54666900634766	Autumn	21.8416129025546	2010	{"type":"MultiPoint","coordinates":[]}
33	Aquaculture	0.17555665969848633	2010_Spring	92	-0.013847500085830688	92	107.46821594238283	56.10769271850586	Spring	17.8668331377434	2010	{"type":"MultiPoint","coordinates":[]}
34	Aquaculture	0.14300397038459778	2010_Summer	92	-0.02360125072300434	92	142.37921651204425	43.35714340209961	Summer	24.250927087032434	2010	{"type":"MultiPoint","coordinates":[]}
32	Aquaculture	0.23726491630077362	2010_Winter	90	-0.014569999650120735	90	30.83990987141927	79.55999755859375	Winter	17.1399997364391	2010	{"type":"MultiPoint","coordinates":[]}
39	Aquaculture	0.2214663177728653	2011_Autumn	91	0.011485769413411617	91	76.3534189860026	65.9000015258789	Autumn	20.526087732026074	2011	{"type":"MultiPoint","coordinates":[]}
37	Aquaculture	0.18573853373527527	2011_Spring	92	-0.01355000026524067	92	99.60351816813152	62.125	Spring	16.877465970588453	2011	{"type":"MultiPoint","coordinates":[]}
38	Aquaculture	0.13505007326602936	2011_Summer	92		92	148.44547526041666	38.83000183105469	Summer	23.040242455222394	2011	{"type":"MultiPoint","coordinates":[]}
36	Aquaculture	0.3194916844367981	2011_Winter	90	0.01655888929963112	90	38.42738342285156	107.91666412353516	Winter	16.878497903997253	2011	{"type":"MultiPoint","coordinates":[]}
43	Aquaculture	0.17888647317886353	2012_Autumn	91	0.004239285364747047	91	74.60665639241536	53.029998779296875	Autumn	21.445484334772285	2012	{"type":"MultiPoint","coordinates":[]}
41	Aquaculture	0.18899184465408325	2012_Spring	92	0.007275000214576721	92	106.21076456705728	57.779998779296875	Spring	16.981645063920453	2012	{"type":"MultiPoint","coordinates":[]}
42	Aquaculture	0.135629341006279	2012_Summer	92	-0.02162500098347664	92	149.8519744873047	39.79999923706055	Summer	23.32815355243105	2012	{"type":"MultiPoint","coordinates":[]}
40	Aquaculture	0.19393691420555115	2012_Winter	91	0.0052668750286102295	91	34.90989430745442	56.400001525878906	Winter	16.112317778847437	2012	{"type":"MultiPoint","coordinates":[]}
47	Aquaculture	0.22943803035851684	2013_Autumn	91	0.028451332822442055	91	75.7084248860677	63.27325393214371	Autumn	21.45374222957727	2013	{"type":"MultiPoint","coordinates":[]}
45	Aquaculture	0.1738346815109253	2013_Spring	92	0.011482499539852142	92	105.3554458618164	53.123077392578125	Spring	18.120884693030156	2013	{"type":"MultiPoint","coordinates":[]}
46	Aquaculture	0.15292932093143463	2013_Summer	92	-0.013904166407883167	92	146.5949961344401	46.63529586791992	Summer	22.693315505981445	2013	{"type":"MultiPoint","coordinates":[]}
44	Aquaculture	0.25999245047569275	2013_Winter	90	0.030156999826431274	90	35.60603459676107	75.54285430908203	Winter	16.20880543101918	2013	{"type":"MultiPoint","coordinates":[]}
51	Aquaculture	0.20080827447501096	2014_Autumn	91	0.02168922639931694	91	69.72820790608725	59.60303058046283	Autumn	21.681455727779504	2014	{"type":"MultiPoint","coordinates":[]}
49	Aquaculture	0.172434464097023	2014_Spring	92	-0.009682499803602695	92	106.20158894856772	53.6363639831543	Spring	17.24083386045514	2014	{"type":"MultiPoint","coordinates":[]}
50	Aquaculture	0.19899923873670172	2014_Summer	92	-0.010075625032186508	92	142.9745839436849	56.70837818492544	Summer	24.047700188376687	2014	{"type":"MultiPoint","coordinates":[]}
48	Aquaculture	0.301695822766333	2014_Winter	90	0.024626942295016656	90	40.42223866780599	84.26161448160806	Winter	16.332456241954457	2014	{"type":"MultiPoint","coordinates":[]}
55	Aquaculture	0.22307918965816498	2015_Autumn	91	0.010406922549009323	91	75.076291402181	65.30000305175781	Autumn	21.33670257799553	2015	{"type":"MultiPoint","coordinates":[]}
53	Aquaculture	0.18116357922554016	2015_Spring	92	0.03302999958395958	92	103.94350179036458	56.02222442626953	Spring	17.583017927227598	2015	{"type":"MultiPoint","coordinates":[]}
54	Aquaculture	0.15484197437763214	2015_Summer	92	-0.027830000966787338	92	143.87044779459637	47.67692184448242	Summer	23.086514790852863	2015	{"type":"MultiPoint","coordinates":[]}
52	Aquaculture	0.3118445701671369	2015_Winter	90	0.05890927870165219	90	34.73026021321614	85.90151330196497	Winter	16.733790542140156	2015	{"type":"MultiPoint","coordinates":[]}
59	Aquaculture	0.2636907994747162	2016_Autumn	91	0.039077144116163254	91	73.10572814941406	70.40999603271484	Autumn	21.17283711288915	2016	{"type":"MultiPoint","coordinates":[]}
57	Aquaculture	0.15066492557525635	2016_Spring	92	-0.007939999923110008	92	108.11357371012369	48.581817626953125	Spring	17.76576764655836	2016	{"type":"MultiPoint","coordinates":[]}
58	Aquaculture	0.14789479970932007	2016_Summer	92	-0.019517000764608383	92	147.1699981689453	44.287498474121094	Summer	23.240577813350797	2016	{"type":"MultiPoint","coordinates":[]}
56	Aquaculture	0.3075387586246837	2016_Winter	91	0.029400112389615086	91	42.17559814453125	87.74107522675486	Winter	16.775571418531015	2016	{"type":"MultiPoint","coordinates":[]}
63	Aquaculture	0.2335289680596554	2017_Autumn	91	0.026102727335510837	91	75.86858367919922	66.43636530095881	Autumn	20.766420248782996	2017	{"type":"MultiPoint","coordinates":[]}
61	Aquaculture	0.20355935394763947	2017_Spring	92	-0.008024999871850014	92	105.08635203043619	60.66666793823242	Spring	17.292676810062293	2017	{"type":"MultiPoint","coordinates":[]}
62	Aquaculture	0.15741923451423645	2017_Summer	92	-0.0010974996257573366	92	144.44158426920572	49.10000228881836	Summer	22.768008261015925	2017	{"type":"MultiPoint","coordinates":[]}
60	Aquaculture	0.30099433299266937	2017_Winter	90	0.04864412410692736	90	39.37201817830404	85.05151690858783	Winter	15.546702153754955	2017	{"type":"MultiPoint","coordinates":[]}
67	Aquaculture	0.27693735379161255	2018_Autumn	91	0.010064062662422657	91	72.01575215657553	76.54285546505089	Autumn	21.621431870894003	2018	{"type":"MultiPoint","coordinates":[]}
65	Aquaculture	0.17418517172336578	2018_Spring	92	-0.01881999894976616	92	103.9593505859375	53.53845977783203	Spring	18.332599466497246	2018	{"type":"MultiPoint","coordinates":[]}
66	Aquaculture	0.19123465951645013	2018_Summer	92	-0.020289285108447075	92	145.79374186197919	55.52606004657168	Summer	24.271960807569098	2018	{"type":"MultiPoint","coordinates":[]}
64	Aquaculture	0.2537335157394409	2018_Winter	90	0.024424999952316284	90	35.43946075439453	72.95294189453125	Winter	16.5172395995169	2018	{"type":"MultiPoint","coordinates":[]}
71	Aquaculture	0.23658807575702667	2019_Autumn	91	0.004548928700387478	91	73.767822265625	68.20833587646484	Autumn	21.192778847434305	2019	{"type":"MultiPoint","coordinates":[]}
69	Aquaculture	0.22473123940554532	2019_Spring	92	0.008124999701976776	92	104.06646728515624	67.53712394020772	Spring	17.195138642282195	2019	{"type":"MultiPoint","coordinates":[]}
70	Aquaculture	0.16934749484062195	2019_Summer	92	-0.031059999018907547	92	146.49993896484375	51.01333236694336	Summer	22.63062742984656	2019	{"type":"MultiPoint","coordinates":[]}
68	Aquaculture	0.2563820779323578	2019_Winter	90	0.03240666538476944	90	32.60945256551107	78.6500015258789	Winter	16.17208238081499	2019	{"type":"MultiPoint","coordinates":[]}
75	Aquaculture	0.27291181683540344	2020_Autumn	91	0.032973334193229675	91	74.72478739420573	78.0952377319336	Autumn	22.08527050596295	2020	{"type":"MultiPoint","coordinates":[]}
73	Aquaculture	0.19061610102653503	2020_Spring	92		92	103.88010660807292	56.42856979370117	Spring	17.42997903534861	2020	{"type":"MultiPoint","coordinates":[]}
74	Aquaculture	0.182102769613266	2020_Summer	92	0.009994999505579472	92	143.89264933268228	53.56666564941406	Summer	22.92388898676092	2020	{"type":"MultiPoint","coordinates":[]}
72	Aquaculture	0.2669636905193329	2020_Winter	91	0.0053294445388019085	91	41.84207280476888	76.30000305175781	Winter	17.04925658486106	2020	{"type":"MultiPoint","coordinates":[]}
79	Aquaculture	0.22124235332012177	2021_Autumn	61	-0.0018880002899095416	91	74.30708567301433	64.25333404541016	Autumn	21.450634580669984	2021	{"type":"MultiPoint","coordinates":[]}
77	Aquaculture	0.2018682211637497	2021_Spring	92	-3.5000000934815034E-5	92	102.38193766276044	59.233333587646484	Spring	17.838669112234403	2021	{"type":"MultiPoint","coordinates":[]}
78	Aquaculture	0.14698348939418793	2021_Summer	37		92	146.50269571940103	46.84000015258789	Summer	23.026276906331386	2021	{"type":"MultiPoint","coordinates":[]}
76	Aquaculture	0.2960342466831207	2021_Winter	90	0.030855417251586914	90	39.34221267700196	83.04615020751953	Winter	17.506033232717805	2021	{"type":"MultiPoint","coordinates":[]}
80	Aquaculture	0.2720670700073242	2022_Winter	84	0.01760857179760933	89	38.287550608317055	75.5	Winter	16.24411912397905	2022	{"type":"MultiPoint","coordinates":[]}
