# Supplementary material for: Monitoring environmental impacts of a designated aquaculture area in the Karaburun Peninsula using Google Earth Engine
Source: PeerJ. 2026 Feb 23;14:e20873. doi: 10.7717/peerj.20873 (PMC12939785; doi:10.7717/peerj.20873)
Supplement: Supplemental Information 2 [file peerj-14-20873-s002.csv]

Column1	Column2	Column3	Column4	Column5	Column6	Column7	Column8	Column9	Column10	Column11	Column12	Column13
system:index	area_type	chlor_a_mg_per_m3	date_string	image_count	nflh_mw_per_cm2_per_um_per_sr	par_image_count	par_mol_per_m2_per_day	poc_mg_per_m3	season	sst_celsius	year	.geo
3	Aquaculture	0.27626395038538987	2002_Autumn	91	0.023372866700254707	91	65.05214867940762	85.82656937916089	Autumn	21.50960673061255	2002	{"type":"MultiPoint","coordinates":[]}
2	Aquaculture	0.1558095875101677	2002_Summer	52	0.03940499946475029	59	138.0718741068026	46.226399888854104	Summer	25.44592637890166	2002	{"type":"MultiPoint","coordinates":[]}
7	Aquaculture	0.2245990657106931	2003_Autumn	91	0.022823992136239684	91	69.19703199805282	68.49496870683569	Autumn	20.160934014853858	2003	{"type":"MultiPoint","coordinates":[]}
5	Aquaculture	0.2576816534229621	2003_Spring	92	0.02231999859213829	92	97.59928531181521	80.47074187771469	Spring	16.448726722250896	2003	{"type":"MultiPoint","coordinates":[]}
6	Aquaculture	0.17039755951867608	2003_Summer	92	0.015208332799375057	92	148.1991508297804	52.41273984732212	Summer	23.798035399082394	2003	{"type":"MultiPoint","coordinates":[]}
4	Aquaculture	0.38962217172756386	2003_Winter	90	0.098232574012823	90	28.34652533182284	110.95224778509991	Winter	16.009276828230554	2003	{"type":"MultiPoint","coordinates":[]}
11	Aquaculture	0.3002198076382061	2004_Autumn	91	0.04762108007268828	91	73.692258043987	86.30891418457031	Autumn	20.900692414339122	2004	{"type":"MultiPoint","coordinates":[]}
9	Aquaculture	0.3146802862192844	2004_Spring	92	0.07499638796400922	92	101.98178389014267	91.3766283231775	Spring	16.41003822244529	2004	{"type":"MultiPoint","coordinates":[]}
10	Aquaculture	0.18272168601348732	2004_Summer	92	0.02061999961733818	92	145.45106785471845	55.739491138413925	Summer	23.620657516024448	2004	{"type":"MultiPoint","coordinates":[]}
8	Aquaculture	0.3993100908642601	2004_Winter	91	0.0638038173944688	91	32.92593481482529	110.80259924051397	Winter	15.555364861772743	2004	{"type":"MultiPoint","coordinates":[]}
15	Aquaculture	0.3292810749767549	2005_Autumn	91	0.062441792447295974	91	69.961101904148	91.41074339721114	Autumn	20.08528786776204	2005	{"type":"MultiPoint","coordinates":[]}
13	Aquaculture	0.22054991246677935	2005_Spring	92	0.09682250022888184	92	102.72891681950266	59.146595562640144	Spring	16.6667191609196	2005	{"type":"MultiPoint","coordinates":[]}
14	Aquaculture	0.14500474925765836	2005_Summer	92	0.024168750271201134	92	144.49113836521056	45.17984663032936	Summer	23.898295011749383	2005	{"type":"MultiPoint","coordinates":[]}
12	Aquaculture	0.3952162537453831	2005_Winter	90	0.0906819317219914	90	33.21692201567859	105.82724596659344	Winter	15.939869089430916	2005	{"type":"MultiPoint","coordinates":[]}
19	Aquaculture	0.3232256984994635	2006_Autumn	91	0.04320981733969357	91	67.44003919275795	96.66031632545288	Autumn	20.111578931445482	2006	{"type":"MultiPoint","coordinates":[]}
17	Aquaculture	0.2966407748020214	2006_Spring	92	0.02512500062584877	92	102.50489304705363	81.13233625992486	Spring	16.6943988585823	2006	{"type":"MultiPoint","coordinates":[]}
18	Aquaculture	0.19470924139022827	2006_Summer	92	0.022596249356865883	92	144.53273010253906	59.31428527832031	Summer	23.18108890483215	2006	{"type":"MultiPoint","coordinates":[]}
16	Aquaculture	0.36257390233548836	2006_Winter	90	0.07573068188395177	90	33.01222577909144	97.04585840238518	Winter	14.466759030152541	2006	{"type":"MultiPoint","coordinates":[]}
23	Aquaculture	0.234157851315472	2007_Autumn	91	0.003966116174981369	91	68.59884717987804	67.979378961212	Autumn	21.665961697852318	2007	{"type":"MultiPoint","coordinates":[]}
21	Aquaculture	0.36479289341490007	2007_Spring	92	0.028482500463724136	91	104.17719957305164	91.8496869749842	Spring	16.074128228304517	2007	{"type":"MultiPoint","coordinates":[]}
22	Aquaculture	0.17229685020552968	2007_Summer	92	-0.004455000162124634	92	143.765960135111	52.667586257899124	Summer	24.15109487248428	2007	{"type":"MultiPoint","coordinates":[]}
20	Aquaculture	0.37486582776310823	2007_Winter	90	0.05737787759974656	90	38.433261359610206	104.60992021804442	Winter	15.513101415696488	2007	{"type":"MultiPoint","coordinates":[]}
27	Aquaculture	0.20741293886366235	2008_Autumn	91	0.04159071668982506	91	67.82491879346894	61.433751282813844	Autumn	20.777013898949953	2008	{"type":"MultiPoint","coordinates":[]}
25	Aquaculture	0.20358456530381203	2008_Spring	92	0.025444559651426554	92	96.30484706599536	59.63524420646347	Spring	17.20294369698309	2008	{"type":"MultiPoint","coordinates":[]}
26	Aquaculture	0.21061902296106397	2008_Summer	92	0.04073832045072941	92	145.58185354093226	62.307735582866684	Summer	23.61938933232881	2008	{"type":"MultiPoint","coordinates":[]}
24	Aquaculture	0.3812631254714188	2008_Winter	91	0.0682637793503234	91	38.990110769504454	108.71509064453502	Winter	15.685542797043158	2008	{"type":"MultiPoint","coordinates":[]}
31	Aquaculture	0.22288017162489024	2009_Autumn	91	-0.024086329197818755	91	70.25150364201242	66.82367887282723	Autumn	20.776197541268782	2009	{"type":"MultiPoint","coordinates":[]}
29	Aquaculture	0.28587149915817084	2009_Spring	92	0.05172999948263168	92	98.29173539324505	227.39603176161265	Spring	17.469926830073224	2009	{"type":"MultiPoint","coordinates":[]}
30	Aquaculture	0.16176119574132092	2009_Summer	92	0.02741999924182892	92	144.85751975454934	47.065159182158176	Summer	23.612192761888807	2009	{"type":"MultiPoint","coordinates":[]}
28	Aquaculture	0.4375364814123812	2009_Winter	90	0.05206258328777264	90	31.254860738428626	106.72686367302337	Winter	15.685171139052352	2009	{"type":"MultiPoint","coordinates":[]}
35	Aquaculture	0.4497366426967079	2010_Autumn	91	0.10562126181794634	91	67.63215599990473	155.56685746574846	Autumn	21.79315924506974	2010	{"type":"MultiPoint","coordinates":[]}
33	Aquaculture	0.42833582031966916	2010_Spring	92	0.01998250000178814	92	106.70743625919994	128.48608453397512	Spring	17.74726574313682	2010	{"type":"MultiPoint","coordinates":[]}
34	Aquaculture	0.16986025124451307	2010_Summer	92	0.005948999896645546	92	138.39564067561452	52.94400175725212	Summer	25.296174419471036	2010	{"type":"MultiPoint","coordinates":[]}
32	Aquaculture	0.7836747054382993	2010_Winter	90	0.112662437940981	90	29.3109754236733	174.173092418103	Winter	16.907224760048155	2010	{"type":"MultiPoint","coordinates":[]}
39	Aquaculture	0.31166738778421993	2011_Autumn	91	0.07468608520126409	91	74.56383356233923	86.62608229550717	Autumn	20.45208876850696	2011	{"type":"MultiPoint","coordinates":[]}
37	Aquaculture	0.2946661185311234	2011_Spring	92	0.02447333373129368	92	93.144843403886	133.28633028113325	Spring	16.78608271508252	2011	{"type":"MultiPoint","coordinates":[]}
38	Aquaculture	0.1888701468706131	2011_Summer	92	0.008918333798646927	92	146.93603515624997	56.26206970214844	Summer	24.066113260423897	2011	{"type":"MultiPoint","coordinates":[]}
36	Aquaculture	0.6909932416523814	2011_Winter	90	0.12130526808768259	90	34.111552959535175	186.47362101126564	Winter	16.375940179146514	2011	{"type":"MultiPoint","coordinates":[]}
43	Aquaculture	0.26844316758704045	2012_Autumn	91	0.029279277213878192	91	72.3556701846239	76.8750181331833	Autumn	21.73249245496587	2012	{"type":"MultiPoint","coordinates":[]}
41	Aquaculture	0.25234801640790344	2012_Spring	92	0.025550000369548798	92	102.40668496852966	69.76253298250491	Spring	16.88698233406803	2012	{"type":"MultiPoint","coordinates":[]}
42	Aquaculture	0.203366391031803	2012_Summer	92	-0.016907500103116035	92	148.67006832215844	59.20863340955479	Summer	24.62862268369573	2012	{"type":"MultiPoint","coordinates":[]}
40	Aquaculture	0.3032176774153869	2012_Winter	91	-0.0013566470707136933	91	32.822749161138766	81.30635926522181	Winter	15.677168655835496	2012	{"type":"MultiPoint","coordinates":[]}
47	Aquaculture	0.23571469424700756	2013_Autumn	91	0.033715283015914595	91	71.86063310576648	70.50084638706387	Autumn	21.485166552615873	2013	{"type":"MultiPoint","coordinates":[]}
45	Aquaculture	0.5959020207133245	2013_Spring	92	0.14399287005535136	92	101.94751711589535	127.37566526133735	Spring	18.179591963172925	2013	{"type":"MultiPoint","coordinates":[]}
46	Aquaculture	0.30616794950495146	2013_Summer	92	0.02232000045478344	92	145.8137385670732	84.6573089433978	Summer	23.98789137671106	2013	{"type":"MultiPoint","coordinates":[]}
44	Aquaculture	0.3974969899799963	2013_Winter	90	0.02569525961501735	90	33.45305266031404	105.95183857573153	Winter	15.808151472077743	2013	{"type":"MultiPoint","coordinates":[]}
51	Aquaculture	0.19700093910178873	2014_Autumn	91	0.019059091806411743	91	66.868436580751	58.9988818785463	Autumn	21.74982051783367	2014	{"type":"MultiPoint","coordinates":[]}
49	Aquaculture	0.21870803154318205	2014_Spring	92	0.057821664959192276	92	100.80425504358803	63.76291846342553	Spring	17.170927913772836	2014	{"type":"MultiPoint","coordinates":[]}
50	Aquaculture	0.16893001263333576	2014_Summer	92	0.0044020009227097034	92	141.85355619104897	52.56007054508784	Summer	24.68322876088846	2014	{"type":"MultiPoint","coordinates":[]}
48	Aquaculture	0.6168166683982456	2014_Winter	90	0.07326118653174128	90	38.16050720214843	162.7908749835238	Winter	16.131723322166202	2014	{"type":"MultiPoint","coordinates":[]}
55	Aquaculture	0.3765524726427404	2015_Autumn	91	0.05500525287565316	91	71.07285736828315	105.11706835202338	Autumn	21.33061581251943	2015	{"type":"MultiPoint","coordinates":[]}
53	Aquaculture	0.28126467670697747	2015_Spring	92	0.04807500168681145	92	99.82905001756623	75.27948942490694	Spring	17.526718460473134	2015	{"type":"MultiPoint","coordinates":[]}
54	Aquaculture	0.23041354119103727	2015_Summer	92	-0.02332499995827675	92	142.1711535570098	66.14914788255211	Summer	24.59258443765666	2015	{"type":"MultiPoint","coordinates":[]}
52	Aquaculture	0.4035952997521593	2015_Winter	90	0.07051092884874825	90	31.010230599380122	125.83455907938374	Winter	16.387332548869665	2015	{"type":"MultiPoint","coordinates":[]}
59	Aquaculture	0.3291268635405578	2016_Autumn	91	0.04598986540901555	91	72.08058473540515	93.67258775742087	Autumn	21.159259505017086	2016	{"type":"MultiPoint","coordinates":[]}
57	Aquaculture	0.2734183212553245	2016_Spring	92	0.06082500144839287	92	104.08142610875572	75.13615211818531	Spring	17.837817915491485	2016	{"type":"MultiPoint","coordinates":[]}
58	Aquaculture	0.3052403257206952	2016_Summer	92	0.02416166663169861	92	145.0620174873166	80.26908874166654	Summer	24.388238267137687	2016	{"type":"MultiPoint","coordinates":[]}
56	Aquaculture	0.3905651409966737	2016_Winter	91	0.05659651476998057	91	40.67289808319836	118.62414463613497	Winter	16.335814436047592	2016	{"type":"MultiPoint","coordinates":[]}
63	Aquaculture	0.3666400261552273	2017_Autumn	91	0.018991471532267667	91	74.553165900998	129.88634406458402	Autumn	20.800226361877137	2017	{"type":"MultiPoint","coordinates":[]}
61	Aquaculture	0.26441310123047207	2017_Spring	92	0.03271668069553236	92	103.05879034647126	74.90740271145162	Spring	16.73833625218539	2017	{"type":"MultiPoint","coordinates":[]}
62	Aquaculture	0.24063573153592624	2017_Summer	92	0.02573700062930584	92	141.41914442108896	69.3201481384802	Summer	24.202678728818626	2017	{"type":"MultiPoint","coordinates":[]}
60	Aquaculture	0.44672150110016484	2017_Winter	90	0.07217010762181789	90	36.651577181932396	123.56389343119885	Winter	15.17707525515089	2017	{"type":"MultiPoint","coordinates":[]}
67	Aquaculture	0.45369882610396395	2018_Autumn	91	0.06786487325102579	91	70.66462084142174	115.95887648200546	Autumn	21.300438627560567	2018	{"type":"MultiPoint","coordinates":[]}
65	Aquaculture	0.2071931646426627	2018_Spring	92	0.06337500363588333	92	102.3928901858446	55.01045684607414	Spring	18.637535611572975	2018	{"type":"MultiPoint","coordinates":[]}
66	Aquaculture	0.2877750086181853	2018_Summer	92	0.024275001138448715	92	142.30677814018435	78.1630286402152	Summer	25.123833413275523	2018	{"type":"MultiPoint","coordinates":[]}
64	Aquaculture	0.5252018176036506	2018_Winter	90	0.0710965407122068	90	32.223241247781885	144.0138210205031	Winter	16.225118079399984	2018	{"type":"MultiPoint","coordinates":[]}
71	Aquaculture	0.3248194111099916	2019_Autumn	91	0.02857278611667687	91	71.8054001040575	89.7136950769875	Autumn	21.16446393565552	2019	{"type":"MultiPoint","coordinates":[]}
69	Aquaculture	0.49711785431429006	2019_Spring	92	0.04419142360734811	92	102.21181329866732	188.80559420714908	Spring	17.116950033261933	2019	{"type":"MultiPoint","coordinates":[]}
70	Aquaculture	0.26532890466692655	2019_Summer	92	0.009853333234786987	92	142.76678745921063	77.09160503247702	Summer	24.06377600367729	2019	{"type":"MultiPoint","coordinates":[]}
68	Aquaculture	0.6843019792096532	2019_Winter	90	0.10773840694878234	90	29.971007858834614	211.4242780418862	Winter	15.421937453384723	2019	{"type":"MultiPoint","coordinates":[]}
75	Aquaculture	0.626239352361072	2020_Autumn	91	0.10789041417650155	91	73.10382080078125	154.27193768277456	Autumn	22.00499901777045	2020	{"type":"MultiPoint","coordinates":[]}
73	Aquaculture	0.3892206937120831	2020_Spring	92	-0.009809999726712704	92	99.31028142789515	95.16111458705251	Spring	17.624084659549823	2020	{"type":"MultiPoint","coordinates":[]}
74	Aquaculture	0.24069628402256033	2020_Summer	92	0.01401833351701498	92	143.32407546624904	68.64976664867446	Summer	24.309863717679733	2020	{"type":"MultiPoint","coordinates":[]}
72	Aquaculture	0.4340640638545905	2020_Winter	91	0.05897518886378762	91	38.40547240652689	138.65736856320217	Winter	16.780424154707674	2020	{"type":"MultiPoint","coordinates":[]}
79	Aquaculture	0.41058362991564235	2021_Autumn	61	0.055516053394724936	91	72.7344487818276	118.60333026794385	Autumn	21.38478115438178	2021	{"type":"MultiPoint","coordinates":[]}
77	Aquaculture	0.2690190763597245	2021_Spring	92	-0.018097499385476112	92	99.34905847689001	78.02653587039914	Spring	17.99667707015716	2021	{"type":"MultiPoint","coordinates":[]}
78	Aquaculture	0.21566376076570629	2021_Summer	37		92	146.25465225591893	60.810325957271985	Summer	23.427842330046175	2021	{"type":"MultiPoint","coordinates":[]}
76	Aquaculture	0.6835697025037569	2021_Winter	90	0.09208915843451604	90	36.11367839720191	148.58036957259884	Winter	17.021619986681152	2021	{"type":"MultiPoint","coordinates":[]}
80	Aquaculture	0.47012432893748246	2022_Winter	84	0.06850602529008061	89	34.7765203801597	125.46187080070088	Winter	15.794423604185702	2022	{"type":"MultiPoint","coordinates":[]}
