# Supplementary material for: Monitoring environmental impacts of a designated aquaculture area in the Karaburun Peninsula using Google Earth Engine
Source: PeerJ. 2026 Feb 23;14:e20873. doi: 10.7717/peerj.20873 (PMC12939785; doi:10.7717/peerj.20873)
Supplement: Supplemental Information 3 [file peerj-14-20873-s003.csv]

Column1	Column2	Column3	Column4	Column5	Column6	Column7	Column8	Column9	Column10	Column11	Column12	Column13
system:index	area_type	chlor_a_mg_per_m3	date_string	image_count	nflh_mw_per_cm2_per_um_per_sr	par_image_count	par_mol_per_m2_per_day	poc_mg_per_m3	season	sst_celsius	year	.geo
3	Aquaculture	0.1746165545350124	2002_Autumn	91	0.024566084610047483	91	67.83922068277994	53.542136291873256	Autumn	21.710194856063673	2002	{"type":"MultiPoint","coordinates":[]}
2	Aquaculture	0.13201340054600033	2002_Summer	52	-0.006866875104606152	59	140.12624130901108	41.09682788646888	Summer	25.44400812457802	2002	{"type":"MultiPoint","coordinates":[]}
7	Aquaculture	0.20592966301538576	2003_Autumn	91	0.029523014633404863	91	71.65360716469266	60.81251617927955	Autumn	20.392377269069655	2003	{"type":"MultiPoint","coordinates":[]}
5	Aquaculture	0.22562113568840517	2003_Spring	92	0.01596718232968819	92	101.17934998080261	67.2387071052586	Spring	16.68005059021504	2003	{"type":"MultiPoint","coordinates":[]}
6	Aquaculture	0.1427537968182167	2003_Summer	92	0.024664623707563886	92	149.19752006856802	41.85635472065382	Summer	23.886818128346317	2003	{"type":"MultiPoint","coordinates":[]}
4	Aquaculture	0.31189195633655953	2003_Winter	90	0.08137312702237205	90	29.913759639120507	88.49823672111386	Winter	16.345306910112296	2003	{"type":"MultiPoint","coordinates":[]}
11	Aquaculture	0.19527526212216503	2004_Autumn	91	0.03268893759235537	91	75.29288091415013	58.18642714092121	Autumn	20.98427201904435	2004	{"type":"MultiPoint","coordinates":[]}
9	Aquaculture	0.2019654580711777	2004_Spring	92	0.029438014998862946	92	103.89023055378189	62.55085266736561	Spring	16.591880225558146	2004	{"type":"MultiPoint","coordinates":[]}
10	Aquaculture	0.15093798680673384	2004_Summer	92	0.001576859610008693	92	146.9104985946264	45.42536313667239	Summer	23.651340093627102	2004	{"type":"MultiPoint","coordinates":[]}
8	Aquaculture	0.28819479066286796	2004_Winter	91	0.046168583827079154	91	34.6621209495088	83.29221625623833	Winter	15.71455784392249	2004	{"type":"MultiPoint","coordinates":[]}
15	Aquaculture	0.2232629011262563	2005_Autumn	91	0.030015261283034462	91	71.77525199172842	64.91532205705745	Autumn	20.339666533939056	2005	{"type":"MultiPoint","coordinates":[]}
13	Aquaculture	0.2218709891259039	2005_Spring	92	0.020322425334267712	92	104.61006784031534	64.51435753942076	Spring	16.755662642520786	2005	{"type":"MultiPoint","coordinates":[]}
14	Aquaculture	0.14453553380205122	2005_Summer	92	0.013721312768898241	92	146.39936476487378	43.81295020930165	Summer	23.830339047984527	2005	{"type":"MultiPoint","coordinates":[]}
12	Aquaculture	0.354755744112602	2005_Winter	90	0.07650318505093115	90	34.38052550747863	98.78785661128933	Winter	16.243201154804087	2005	{"type":"MultiPoint","coordinates":[]}
19	Aquaculture	0.2556892858984431	2006_Autumn	91	0.026496276505990308	91	69.85973860259747	72.99660356899614	Autumn	20.36488348056257	2006	{"type":"MultiPoint","coordinates":[]}
17	Aquaculture	0.2039486811399099	2006_Spring	92	0.004107496470860001	92	104.31844232021233	60.0453446513766	Spring	16.98365159979747	2006	{"type":"MultiPoint","coordinates":[]}
18	Aquaculture	0.15690292199332487	2006_Summer	92	0.01931431160185841	92	146.72950835920804	47.7592115387794	Summer	23.082599629793144	2006	{"type":"MultiPoint","coordinates":[]}
16	Aquaculture	0.2715048914304659	2006_Winter	90	0.06050587060006051	90	34.972355149750015	76.00359835025944	Winter	14.750810791252238	2006	{"type":"MultiPoint","coordinates":[]}
23	Aquaculture	0.20561340538032477	2007_Autumn	91	0.02394776535044324	91	68.61914277688051	59.92417395241142	Autumn	21.87976212003769	2007	{"type":"MultiPoint","coordinates":[]}
21	Aquaculture	0.22432363769335395	2007_Spring	92	0.02152053691565134	91	107.30474005805122	65.61702405666979	Spring	16.22931695814032	2007	{"type":"MultiPoint","coordinates":[]}
22	Aquaculture	0.1482442841948251	2007_Summer	92	0.013487055057268054	92	146.06401596721417	47.065569099968734	Summer	24.177738175269518	2007	{"type":"MultiPoint","coordinates":[]}
20	Aquaculture	0.26360739057435567	2007_Winter	90	0.058203630572052495	90	40.389500870663895	82.12298851186316	Winter	15.755869928178193	2007	{"type":"MultiPoint","coordinates":[]}
27	Aquaculture	0.19594754011520993	2008_Autumn	91	0.036758900962420564	91	68.85999356783353	58.84131424942825	Autumn	21.074339305398688	2008	{"type":"MultiPoint","coordinates":[]}
25	Aquaculture	0.2128856962774958	2008_Spring	92	0.042879954310142514	92	99.85279337565102	59.152737792068464	Spring	17.364200750746267	2008	{"type":"MultiPoint","coordinates":[]}
26	Aquaculture	0.14460566615102508	2008_Summer	92	0.0053034560077185435	92	146.55507262140256	45.0871781393908	Summer	23.611029218076396	2008	{"type":"MultiPoint","coordinates":[]}
24	Aquaculture	0.2853165813320162	2008_Winter	91	0.06563781350907416	91	40.72066364125309	83.8374551493173	Winter	15.980700068683015	2008	{"type":"MultiPoint","coordinates":[]}
31	Aquaculture	0.17284492333384394	2009_Autumn	91	0.010332899138897815	91	72.16764564188117	53.538402742048255	Autumn	20.885806525168366	2009	{"type":"MultiPoint","coordinates":[]}
29	Aquaculture	0.1667867895672253	2009_Spring	92	0.030575609343258855	92	99.61988048064403	52.50181902194348	Spring	17.604877075160683	2009	{"type":"MultiPoint","coordinates":[]}
30	Aquaculture	0.14514142601735291	2009_Summer	92	-8.664664256903547E-4	92	146.7230073325654	42.80261710624291	Summer	23.642684466178768	2009	{"type":"MultiPoint","coordinates":[]}
28	Aquaculture	0.24590523899413091	2009_Winter	90	0.0237483602445488	90	32.762247590937164	72.29110989592259	Winter	16.057614415929105	2009	{"type":"MultiPoint","coordinates":[]}
35	Aquaculture	0.2292146524259435	2010_Autumn	91	0.01684765227888563	91	69.49952182606754	65.03859169364156	Autumn	22.07675916813145	2010	{"type":"MultiPoint","coordinates":[]}
33	Aquaculture	0.1917901143386577	2010_Spring	92	0.002186541355555982	92	108.04445452567857	58.606776660220895	Spring	17.963294244209322	2010	{"type":"MultiPoint","coordinates":[]}
34	Aquaculture	0.15507905240453856	2010_Summer	92	-3.3740904928943986E-5	92	141.61811254778476	48.212718602929286	Summer	24.989676527464805	2010	{"type":"MultiPoint","coordinates":[]}
32	Aquaculture	0.2709975170701426	2010_Winter	90	0.05248943916641728	90	30.647280179537255	79.95536662230153	Winter	17.019671901812533	2010	{"type":"MultiPoint","coordinates":[]}
39	Aquaculture	0.22996430487883432	2011_Autumn	91	0.028810060161775973	91	76.17874178112062	67.68535747903195	Autumn	20.878111380491962	2011	{"type":"MultiPoint","coordinates":[]}
37	Aquaculture	0.22486208835771695	2011_Spring	92	0.030634204551307047	92	97.52713436550563	70.74637578944035	Spring	17.14805360496856	2011	{"type":"MultiPoint","coordinates":[]}
38	Aquaculture	0.15446399654995838	2011_Summer	92	-0.0090195387897734	92	148.6992723513872	45.55439928259685	Summer	24.101103843250357	2011	{"type":"MultiPoint","coordinates":[]}
36	Aquaculture	0.32744155711467615	2011_Winter	90	0.04951990484830651	90	36.44205722645816	96.55843439260879	Winter	16.859021613890032	2011	{"type":"MultiPoint","coordinates":[]}
43	Aquaculture	0.1811897728293458	2012_Autumn	91	0.016241712505547342	91	73.60612357375966	56.2007997573414	Autumn	21.550258539808684	2012	{"type":"MultiPoint","coordinates":[]}
41	Aquaculture	0.1871148795453034	2012_Spring	92	0.03762069297743095	92	104.53476278190938	58.456909476899156	Spring	17.38315224467175	2012	{"type":"MultiPoint","coordinates":[]}
42	Aquaculture	0.15464215729041825	2012_Summer	92	-0.007042934801063178	92	149.80225574460803	46.169782427904636	Summer	24.649764698680702	2012	{"type":"MultiPoint","coordinates":[]}
40	Aquaculture	0.20273468797848912	2012_Winter	91	0.04053056501584766	91	34.25503347673987	62.169220319854695	Winter	16.04706403815981	2012	{"type":"MultiPoint","coordinates":[]}
47	Aquaculture	0.19646903545611197	2013_Autumn	91	0.02573697768298291	91	73.89422033587071	58.63052973841033	Autumn	21.560927479061522	2013	{"type":"MultiPoint","coordinates":[]}
45	Aquaculture	0.251038313768635	2013_Spring	92	0.03736554727566946	92	103.73179365630843	66.4281867975186	Spring	18.426770664740253	2013	{"type":"MultiPoint","coordinates":[]}
46	Aquaculture	0.17928446846226517	2013_Summer	92	0.009960371004093478	92	147.24803852831195	53.899834204369334	Summer	24.133401279189766	2013	{"type":"MultiPoint","coordinates":[]}
44	Aquaculture	0.2839647713659751	2013_Winter	90	0.024287007613820494	90	34.122993436634026	79.04088402660098	Winter	16.304270846760758	2013	{"type":"MultiPoint","coordinates":[]}
51	Aquaculture	0.23635985303258752	2014_Autumn	91	0.03234974203459389	91	68.3026865119608	66.00468497918341	Autumn	22.051408295912744	2014	{"type":"MultiPoint","coordinates":[]}
49	Aquaculture	0.18356769178034496	2014_Spring	92	0.019699916442216518	92	103.26337452423876	55.25341972893556	Spring	17.551356849439568	2014	{"type":"MultiPoint","coordinates":[]}
50	Aquaculture	0.15325349515216613	2014_Summer	92	0.015112922069336229	92	142.96409932976093	48.57640654236394	Summer	24.706949773606667	2014	{"type":"MultiPoint","coordinates":[]}
48	Aquaculture	0.29660034650843736	2014_Winter	90	0.04458146143856821	90	38.94051778418386	101.09902158843948	Winter	16.364743880533055	2014	{"type":"MultiPoint","coordinates":[]}
55	Aquaculture	0.2645226400711893	2015_Autumn	91	0.028220406361487826	91	73.57502068413628	74.63920144847229	Autumn	21.38844123153571	2015	{"type":"MultiPoint","coordinates":[]}
53	Aquaculture	0.23639903723652533	2015_Spring	92	0.029209249898081192	92	102.84335744482838	67.72679014970602	Spring	17.656493264860543	2015	{"type":"MultiPoint","coordinates":[]}
54	Aquaculture	0.16881336001242525	2015_Summer	92	0.007605822010137668	92	143.12735428769363	50.75436623265992	Summer	24.53255397721606	2015	{"type":"MultiPoint","coordinates":[]}
52	Aquaculture	0.3160254631343659	2015_Winter	90	0.06278123222178751	90	33.0670039837177	96.04951462623032	Winter	16.63585510773305	2015	{"type":"MultiPoint","coordinates":[]}
59	Aquaculture	0.26147866792379454	2016_Autumn	91	0.03717531335121655	91	73.38070085313583	75.19300311343932	Autumn	21.30678199964284	2016	{"type":"MultiPoint","coordinates":[]}
57	Aquaculture	0.16997150612400444	2016_Spring	92	0.017039358768395158	92	107.40430633023253	51.981784047229205	Spring	17.758823834821783	2016	{"type":"MultiPoint","coordinates":[]}
58	Aquaculture	0.1745093332860005	2016_Summer	92	0.009662271739326597	92	146.73927737505005	51.979515557570465	Summer	24.269212667952868	2016	{"type":"MultiPoint","coordinates":[]}
56	Aquaculture	0.2896065643443282	2016_Winter	91	0.04575798396477631	91	41.21758729983599	88.36198162130798	Winter	16.574247790176457	2016	{"type":"MultiPoint","coordinates":[]}
63	Aquaculture	0.284571377890193	2017_Autumn	91	0.03904779497731291	91	75.56626605172443	79.55533430760279	Autumn	20.874128549434417	2017	{"type":"MultiPoint","coordinates":[]}
61	Aquaculture	0.21395996083334967	2017_Spring	92	0.01231446484091118	92	105.7181639712081	62.79807333434041	Spring	17.228826615164746	2017	{"type":"MultiPoint","coordinates":[]}
62	Aquaculture	0.19789482937187364	2017_Summer	92	0.01037630868960121	92	142.86451421232303	59.7008779211232	Summer	24.26238568431491	2017	{"type":"MultiPoint","coordinates":[]}
60	Aquaculture	0.3143076911996966	2017_Winter	90	0.0540989220266353	90	38.57400894165039	89.45212659388555	Winter	15.522030697647994	2017	{"type":"MultiPoint","coordinates":[]}
67	Aquaculture	0.2900232708760722	2018_Autumn	91	0.022221936221528977	91	71.61903766077808	78.32357796165479	Autumn	21.406987716859476	2018	{"type":"MultiPoint","coordinates":[]}
65	Aquaculture	0.19473141213137873	2018_Spring	92	-0.007450457555174957	92	105.2796385023329	59.67886193833805	Spring	18.63585816208785	2018	{"type":"MultiPoint","coordinates":[]}
66	Aquaculture	0.1766710421479055	2018_Summer	92	0.0015377260285955197	92	145.86993486453323	53.85863698881442	Summer	25.00188202071659	2018	{"type":"MultiPoint","coordinates":[]}
64	Aquaculture	0.34329734947786034	2018_Winter	90	0.06101829361920097	90	33.95574302347297	97.43486998265163	Winter	16.49320556536745	2018	{"type":"MultiPoint","coordinates":[]}
71	Aquaculture	0.25786086693744253	2019_Autumn	91	0.013555419401641872	91	73.04261571117954	72.74311721270817	Autumn	21.246733141738954	2019	{"type":"MultiPoint","coordinates":[]}
69	Aquaculture	0.23927608159414393	2019_Spring	92	0.023849260135245208	92	103.46668028220152	70.22243940667917	Spring	17.461342300842098	2019	{"type":"MultiPoint","coordinates":[]}
70	Aquaculture	0.20371519743764996	2019_Summer	92	-0.007457107516870735	92	145.00863856128137	59.83359330793371	Summer	24.15910621995103	2019	{"type":"MultiPoint","coordinates":[]}
68	Aquaculture	0.29974306098632125	2019_Winter	90	0.05452053077270963	90	31.09925961290669	84.7433714873852	Winter	16.063743109421726	2019	{"type":"MultiPoint","coordinates":[]}
75	Aquaculture	0.28847720055825415	2020_Autumn	91	0.043140573607428	91	74.4014956482455	83.04728548681862	Autumn	22.24023504877595	2020	{"type":"MultiPoint","coordinates":[]}
73	Aquaculture	0.18064937476807025	2020_Spring	92	0.022104027926211727	92	102.14711468036357	55.735523013231784	Spring	17.80501556540762	2020	{"type":"MultiPoint","coordinates":[]}
74	Aquaculture	0.18379661829722269	2020_Summer	92	0.018214556353332953	92	144.33322365263587	55.36105369186979	Summer	24.43149729972528	2020	{"type":"MultiPoint","coordinates":[]}
72	Aquaculture	0.3165035587080307	2020_Winter	91	0.03856734327306906	91	40.1264787657648	92.55157872948811	Winter	16.903444242549554	2020	{"type":"MultiPoint","coordinates":[]}
79	Aquaculture	0.3138893484934015	2021_Autumn	61	0.038722579295601856	91	73.91425108298277	83.87010678220626	Autumn	21.37553298130699	2021	{"type":"MultiPoint","coordinates":[]}
77	Aquaculture	0.22565681993420292	2021_Spring	92	0.0035604565438170565	92	100.58383491711739	66.05157872948813	Spring	18.055827224489057	2021	{"type":"MultiPoint","coordinates":[]}
78	Aquaculture	0.164780278632392	2021_Summer	37	0.04255000129342079	92	146.7743864140959	51.032382084995106	Summer	23.51998899780135	2021	{"type":"MultiPoint","coordinates":[]}
76	Aquaculture	0.3140527972114609	2021_Winter	90	0.0539751516742443	90	37.794645847418366	87.20373536887581	Winter	17.301298999930655	2021	{"type":"MultiPoint","coordinates":[]}
80	Aquaculture	0.2903675880852338	2022_Winter	84	0.04970466844884062	89	36.1269176841801	80.9379096846357	Winter	16.100700036480273	2022	{"type":"MultiPoint","coordinates":[]}
